# Supplementary material for: Transcriptome Analysis Revealed Potential Genes of Skeletal Muscle Thermogenesis in Mashen Pigs and Large White Pigs under Cold Stress
Source: Int J Mol Sci. 2023 Oct 24;24(21):15534. doi: 10.3390/ijms242115534 (PMC10650474; doi:10.3390/ijms242115534)
Supplement: Supplementary file 1 [file ijms-24-15534-s001.zip]

Archive with 2 entries (2 files):
- Supplementary Figures.pdf
- Supplementary files-Table S1-15.xlsx
